# Supplementary material for: Evaluation of Flu A/B, SARS-CoV-2, and RSV Antigen Combo Rapid Test in Hospitalized Children Under Two Years of Age
Source: Diagnostics (Basel). 2026 Mar 11;16(6):830. doi: 10.3390/diagnostics16060830 (PMC13025871; doi:10.3390/diagnostics16060830)
Supplement: Supplementary file 1 [file diagnostics-16-00830-s001.zip]

Archive with 1 entries (1 files):
- diagnostics-4005096-supplementary.pdf
